# Supplementary material for: Comparative genomics and evolution of regulons of the LacI-family transcription factors
Source: Front Microbiol. 2014 Jun 11;5:294. doi: 10.3389/fmicb.2014.00294 (PMC4052901; doi:10.3389/fmicb.2014.00294)
Supplement: Supplementary file 2 [file DataSheet2.XLS]

## Sheet: Orthologous LacI-TFs
Table S2. Composition of 190 orthologous groups of LacI-TFs with reconstructed regulons
Name of LacI-TF ortho-logous group 1	Distribution of regulogs and regulons in the genomic collections 2																																										Controlled Metabolic Pathway 3	Known or Predicted Effector
	Proteobacteria (183)																			Firmicutes (72)										Actinobacteria (57)
	Enterobacteriales (12)	Pasteurellales (9)	Vibrionales (10)	Psychromonadaceae/ Aeromonadales (6)	Shewanellaceae (16)	Alteromonadales (9)	Pseudomonadaceae (8)	Oceanospirillales/ Alteromonadales (12)	Xanthomonadales (4)	Burkholderia (8)	Ralstonia (6)	Comamonadaceae (11)	Various betaproteobacteria (12)	Rhizobiales (15)	Rhodobacterales (15)	Caulobacterales (4)	Sphingomonadales (7)	Rhodospirillales (9)	Desulfovibrionales (10)	Streptococcaceae (15)	Enterococcaceae (2)	Lactobacillaceae (15)	Listeriaceae (4)	Staphylococcaceae (7)	Bacillales (11)	Clostridia-1 (8)	Clostridia-2 (3)	Thermoanaerobacterales (7)	Thermotogales (11)	Mycobacteriaceae (9)	Frankineae/Propionibacterineae/ Pseudonocardiaceae (9)	Nocardiaceae (4)	Corynebacteriaceae (8)	Streptomycetaceae (4)	Bifidobacteriaceae (9)	Micrococcineae (14)	Deinococcus-Thermus (5)	Chloroflexi (5)	Bacteroidaceae (11)	Number of reguloNs	Number of reguloGs
AAur_3503																																				2				2	1	1	Sugar utilization	-
ABC1167																									1															1	1	1	Sugar utilization	-
AduR														4																										4	1	1	Adenosine utilization	Adenosine
AfrR*														6	1																									7	2	2	1,5-Anhydro-d-Fructose utilization	-
AglR*														7	5																									12	2	2	Alpha-glucosides utilization	Alpha-glucoside
AlsR																				1			2																	3	2	2	Allose utilization	Allose-6-phosphate
AscG	7																																							7	1	1	Beta-glucosides utilization, Cellobiose utilization	Beta-glucoside-6-phosphate, Cellobiose-6-phosphate
Bamb_2736										2																														2	1	1	Sugar utilization	-
Bamb_4155										3																														3	1	1	Sugar utilization	-
BC0230																									1															1	1	1	-	-
BC5402																									1															1	1	1	-	-
BfrR																																						2		2	1	1	Fructooligosaccharides utilization	-
BfrR*																				4		1																		5	2	2	Fructooligosaccharides utilization	-
BgaR																																		3	6	2				11	3	3	Galactosides utilization	Beta-galactoside
BglR(1)			3		6	6																																		15	3	3	Beta-glucosides utilization	Beta-glucoside
BglR(2)																4	3																							7	2	2	Beta-glucosides utilization	Beta-glucoside, Glucose
BglR(3)																					1		4																	5	2	2	Beta-glucosides utilization	Beta-glucoside
BglR1																2																								2	1	1	Beta-glucosides utilization	Beta-glucoside, Glucose
BglR2																3																								3	1	1	Beta-glucosides utilization	Beta-glucoside, Glucose
BglR										2																														2	1	1	Beta-glucosides utilization	Beta-glucoside
BglR																																					3			3	1	1	Beta-glucosides utilization	Beta-glucoside
BglR2																							4																	4	1	1	Beta-glucosides utilization	Beta-glucoside-6-phosphate
BglR	1																																							1	1	1	Beta-glucosides utilization	Beta-glucoside
BglZ																									5															5	1	1	Beta-glucosides utilization	Beta-glucoside
BH1250																									4															4	1	1	Sugar utilization	-
BH1516																									2															2	1	1	Maltose utilization	-
BL0426																																			2					2	1	1	Sugar utilization	-
bll3974														2																										2	1	1	-	-
blr3394														2																										2	1	1	Sugar utilization	-
Bphy_2245										2																														2	1	1	Sugar utilization	-
Bphy_6994										2																														2	1	1	-	-
Caur_1157																																						3		3	1	1	Beta-glucosides utilization	Beta-glucoside
Caur_3448																																						5		5	1	1	Sugar utilization	-
Caur_3866																																						2		2	1	1	Beta-glucosides utilization	Beta-glucoside
CC1627																4																								4	1	1	Sugar utilization	-
CcpA*																				15		15		7	11	8	3													59	6	6	Central carbohydrate metabolism	Fructose-1,6-bisphosphate, HPr, phosphocarrier protein
CcpB																				5		4	4																	13	3	3	-	-
CD0683																											1													1	1	1	-	-
CelR(1)*	3		3																																					6	2	2	Cellobiose utilization	Cellobiose-6-phosphate
CelR(2)	2		5																																					7	2	2	Cellobiose utilization	Cellobiose-6-phosphate
CelR(2)*																																		4		4				8	2	2	Cellobiose utilization	Cellobiose
CelR																													7											7	1	1	Cellobiose utilization	Cellobiose
CelR3			2																																					2	1	1	Cellobiose utilization	Cellobiose-6-phosphate
Cg2314																																	1							1	1	1	Sugar utilization	-
Csal_3216								1																																1	1	1	Sugar utilization	-
DR2501																																					3			3	1	1	Sugar utilization	-
EbgR	2		7	2																																				11	3	3	Galactosides utilization	Beta-galactosides
ECA4246	1																																							1	1	1	Sugar utilization	-
EF1410																					1																			1	1	1	Sugar utilization	-
ExuR																						2			4	3														9	3	3	Galacturonate utilization, Glucuronate utilization	Galacturonate, Glucuronate
FruR(1) (Cra)	12	2	10	6			8	2																																40	6	6	Fructose utilization; Central carbohydrate metabolism	Fructose-1-phosphate; Fructose-1,6-diphosphate
FruR(2)									3		2	2	1		1			4																						13	6	6	Fructose utilization	Fructose-1-phosphate
FruR																																				2				2	1	1	Fructose utilization	Fructose
GalR(1)*	11	5	8		1	2																																		27	5	5	Galactose utilization	Galactose
GalR(2)																				9		11																		20	2	2	Galactose utilization, Galactosides utilization	Galactose
GalR																			2																					2	1	1	Galactose utilization	Galactose
GalR																													9											9	1	1	Galactosides utilization	Galactose
GanR																									5															5	1	1	Galactan utilization	Beta-galactosides
GapR															13																									13	1	1	Central carbohydrate metabolism	-
GloR																													5											5	1	1	Fucose-glucose oligosaccharide utilization	-
GluR																3																								3	1	1	Central carbohydrate metabolism	Glucose
GntR(1)	12	7	8	5	1	1		3																																37	7	7	Gluconate utilization	Gluconate
GntR(2)							8			1		8	1	1				1																						20	6	6	Gluconate utilization	Gluconate
GntR2																									4															4	1	1	Gluconate utilization	Gluconate
GntR2																						2																		2	1	1	Gluconate utilization	Gluconate
HpxR											3																													3	1	1	Xanthine utilization	Xanthine
HxlR																						2																		2	1	1	Hexulose metabolism	-
IdnR	4																																							4	1	1	Idonate utilization	5-dehydro-D-gluconate, L-idonate
IdnR														7																										7	1	1	Idonate utilization	L-idonate
IolR																																	1	2		2				5	3	3	Inositol utilization	-
IolR								1																																1	1	1	Inositol utilization	-
IolR														2																										2	1	1	Inositol utilization
IolR															3																									3	1	1	Inositol utilization
IolR																												5												5	1	1	Inositol utilization	-
IolR1																									5															5	1	1	Inositol utilization	-
IolR2																									2															2	1	1	Inositol utilization	-
Jann_1107															2																									2	1	1	Sugar utilization	-
KdgR																									3															3	1	1	Galacturonate utilization, Glucuronate utilization	2-keto-3-deoxygluconate
KdgR																																							10	10	1	1	Galacturonate utilization, Glucuronate utilization	2-keto-3-deoxygluconate
KglR														2	1																									3	2	2	Sugar utilization	-
KojR																									2			5												7	2	2	Kojibiose utilization	Kojibiose
KojR																																						2		2	1	1	Kojibiose utilization	Kojibiose
LacI	5																																							5	1	1	Lactose utilization	Allolactose
LacR																						7																		7	1	1	Lactose utilization	Lactose
LACR_0766																				2																				2	1	1	Sugar utilization	-
LBA1472																						2																		2	1	1	Sugar utilization	-
LfaR	6																																							6	1	1	Sugar utilization	-
LJ1265																						2																		2	1	1	Pentose utilization	-
Lmo0031																							2																	2	1	1	Sugar utilization	-
Lp_3221																						3																		3	1	1	Sugar utilization	-
LSEI_0368																						2																		2	1	1	Sugar utilization	-
MalI*	5		4																																					9	2	2	Maltose utilization	-
MalR(1)					11	7			3								3																							24	4	4	Maltodextrin utilization, Maltose utilization	Maltose
MalR(2)																				15		7		4	7	4		5												42	6	6	Maltodextrin utilization, Maltose utilization	Maltose
MalR1																										4														4	1	1	Maltodextrin utilization, Maltose utilization	Maltose
MalR2																				4																				4	1	1	Maltodextrin utilization, Maltose utilization	Maltose
MalR3																						6																		6	1	1	Maltodextrin utilization, Maltose utilization	Maltose
ManR				1																																				1	1	1	Mannose utilization	Mannose-6-phosphate
ManR																																		4						4	1	1	Mannose utilization, Mannosides utilization	Mannose
ManR(1)*					2	3			3																															8	3	3	Mannose utilization, Mannosides utilization	Mannose
ManR(2)					1	1																																		2	2	2	Mannose utilization, Mannosides utilization	Mannose
MdxR																				1		6	4		2															13	4	4	Maltodextrin utilization, Maltose utilization	Maltose
MocR														5																										5	1	1	Rhizopine catabolism	Rhizopine
Mll1683														6	2																									8	2	2	Sugar utilization	-
MsmR																									5															5	1	1	Alpha-galactosides utilization	Alpha-galactosides
MsmR*																																			3	3				6	2	2	Sugar utilization	-
NagR					15	3		3	4																															25	4	4	N-acetylglucosamine utilization	N-acetylglucosamine
NtdR																									3															3	1	1	Neotrehalosadiamine biosynthesis	3,3'-neotrehalosadiamine
OglR																				1		2																		3	2	2	Oligoglucoside utilization	-
OglR2																						1																		1	1	1	Oligoglucoside utilization	-
Patl_0292						1																																		1	1	1	-	-
PckR														10																										10	1	1	Central carbohydrate metabolism	-
PFL_0254							3																																	3	1	1	Sugar utilization	-
PMI2934	1																																							1	1	1	Sugar utilization	-
pRL90265														3																										3	1	1	Sugar utilization	-
PsiR														4																										4	1	1	Psicose utilization	Psicose
PtsR	1																																							1	1	1	Sugar utilization	-
PtxS	5						4			8	2																													19	4	4	2-ketogluconate utilization, Gluconate utilization	2-keto-D-gluconate
PurR	12	9	10																																					31	3	3	Purine and Pyrimidine metabolism; Polyamines metabolism; Nitrogen assimilation	Guanine, Hypoxanthine
RafR	4																																							4	1	1	Raffinose utilization	Raffinose
RbsR(1)*	11	6	10	6	2		5			7	2	2							1																					52	10	10	Ribose utilization	Ribose
RbsR(2)																				7				6	11															24	3	3	Ribose utilization	Ribose
RbsR(3)														2	1																									3	2	2	Ribose utilization	Ribose
RbsR(4)																						10		2																12	2	2	Ribose utilization	Ribose
RbsR																																	3							3	1	1	Ribose utilization	Ribose
RbsR																																		3						3	1	1	Ribose utilization	Ribose
RbsR																										4														4	1	1	Ribose utilization	Ribose
RbsR																												2												2	1	1	Ribose utilization	Ribose
RbsR																													8											8	1	1	Ribose utilization	Ribose
RbtR															1																									1	1	1	Ribitol utilization	Ribitol
RegR																				6																				6	1	1	Hyaluronate utilization	Hyaluronate oligosaccharide phosphate
Reut_C5892											1	2																												3	2	2	Sugar utilization	-
RhaR																														2	2	2		3		5				14	5	5	Rhamnose utilization	Rhamnose
RhiR	1													4																										5	2	2	Rhamnogalacturonides utilization	Rhamogalacturonate oligosaccharides
RhmR																																						1		1	1	1	Rhamnose oligosaccharides utilization	-
RL3595														4	1																									5	2	2	Sugar utilization	-
RL4253														3	1																									4	2	2	Sugar utilization	-
Rmet_4647											2																													2	1	1	-	-
RSc1790							1			8	5																													14	3	3	Sugar utilization	-
SAG1808																				2																				2	1	1	Sugar utilization	-
SAV1329																																		2		4				6	2	2	Galactosides utilization	Beta-galactoside
SCO1956																																		2						2	1	1	Sugar utilization	-
SCO2753																																		4		5				9	2	2	Sugar utilization	-
SCO5692																																		3						3	1	1	Sugar utilization	-
ScrR(1)			1								1											1		6	3	2														14	6	6	Sucrose utilization	Sucrose-6-phosphate
ScrR(2)	6			3																																				9	2	2	Sucrose utilization	Sucrose-6-phosphate
ScrR(3)					5	5																																		10	2	2	Sucrose utilization	Sucrose
ScrR(4)																				13		7																		20	2	2	Sucrose utilization	Sucrose-6-phosphate
ScrR(5)	3						3																																	6	2	2	Sucrose utilization	Sucrose
ScrR																									4															4	1	1	Sucrose utilization	Sucrose
ScrR																																			6					6	1	1	Sucrose utilization	Sucrose
ScrR										5																														5	1	1	Sucrose utilization	Sucrose
ScrR								1																																1	1	1	Sucrose utilization	Sucrose
ScrR																	2																							2	1	1	Sucrose utilization	Sucrose
SuxR									2																															2	1	1	Sucrose utilization	Sucrose
Sde_0506						2																																		2	1	1	Sugar utilization	-
SgaR	9	1	2	3																																				15	4	4	Ascorbate utilization	Ascorbate-6-phosphate
SMb20014														4																										4	1	1	Sugar utilization	-
SMb20537														5																										5	1	1	Sugar utilization	-
SMb20667														6																										6	1	1	Sugar utilization	-
SMb20717														4	4																									8	2	2	Sugar utilization	-
SMb21598														6	1																									7	2	2	Sugar utilization	-
SMb21706														6																										6	1	1	Sugar utilization	-
SMc04260														6																										6	1	1	Sugar utilization	-
SmoR														4	7																									11	2	2	Mannitol utilization, Sorbitol utilization	Mannitol, Sorbitol
SocR														3																										3	1	1	Santhopine utilization	Deoxyfructosyl glutamine, Mannopine
SocR															1																									1	1	1	Santhopine utilization	-
SPO0590										5				1	5			1																						12	4	4	Sugar utilization	-
STM1555	3		5																																					8	2	2	Sugar utilization	-
STM3696	2																																							2	1	1	Sugar utilization	-
ThuR														5																										5	1	1	Trehalose utilization	Trehalose
TreR(1)	8		8	4																																				20	3	3	Trehalose utilization	Trehalose-6-phosphate
TreR(2)					2	3																																		5	2	2	Trehalose utilization	Trehalose
TreR																												3												3	1	1	Trehalose utilization	Trehalose
UgpR																													7											7	1	1	Possibly alpha-mannosides utilization	-
UriR																																	2							2	1	1	Uridine utilization	-
UriR																					2		4																	6	2	2	Nucleoside utilization	Pyrimidine nucleoside
UxaR																																							6	6	1	1	Galacturonate utilization	Galacturonate
UxmR																																							6	6	1	1	Mannuronate utilization	Mannuronate
UxuR																									3															3	1	1	Glucuronate utilization	-
UxuR																																							3	3	1	1	Glucuronate utilization	Glucuronate
VCA0673			4																																					4	1	1	-	-
VP2396	1		2																																					3	2	2	Sugar utilization	-
VVA0138			1																																					1	1	1	Sugar utilization	-
XCC2209									3																															3	1	1	Sugar utilization	-
XCC4129									2																															2	1	1	Sugar utilization	-
XltR	1				2			2																																5	3	3	Xylitol utilization	Xylitol
XylR														8																										8	1	1	Xylose utilization	Xylose
YcjW	2																						3																	5	2	2	Sugar utilization	-
SCO4158																																		4						4	1	1	Nucleoside utilization	-
(1) ReguloNs:	141	30	93	30	48	34	32	13	20	45	18	14	2	132	50	16	8	6	3	85	4	93	27	25	88	25	4	20	36	2	2	2	7	34	17	29	6	15	25	1281	-	1281	Total number of reguloNs = 1281 (1303 TFs)
(2) ReguloGs:	29	6	18	8	11	11	7	7	7	11	8	4	2	30	17	5	3	3	2	14	3	20	8	5	22	6	2	5	5	1	1	1	4	11	4	9	2	6	4	-	322	644	Total number of regulogs = 322
(3) Genomes:	12	9	10	6	16	8	9	7	4	8	6	10	1	12	13	4	4	3	2	15	2	15	4	7	11	8	3	5	11	2	2	2	3	4	7	8	4	5	10	-	272	272	Total number of genomes = 272
1 Orthologous groups containing 2 or more regulogs are highlighted by yellow; singleton groups are not colored. Groups forming paraphyletic branches are marked by asterisk.
2 Genomic collections are from the RegPrecise database. Number of studied genomes in each collection is given in parenthesis.
Each non-empty cell in the table (highlighted by green) indicates a number of reconstructed regulons for LacI-TFs from a specific orthologous group in a specific taxonomic collection.
Global regulons are marked in red text; local regulons are in black.
3 Specific sugar utilization pathways are in black, other local metabolic pathways are in blue.																																							Statistics of orthologous groups (OGs) by reguloNs and reguloGs:
																																							1	20	125		Number of OGs containing one reguloN/reguloG
Statistics of reconstructed ReguloNs and ReguloGs by taxonomic groups of genomes:																																							2	37	37		Number of OGs containing two reguloNs/reguloGs
(1) Total number of reconstructed LacI-TF ReguloNs for each taxonomic collection.																																							3	27	12		Number of OGs containing three reguloNs/reguloGs
(2) Total number of reconstructed LacI-TF ReguloGs for each taxonomic collection.																																							4	17	6		Number of OGs containing four reguloNs/reguloGs
(3) Number of genomes containing reconstructed LacI-TF regulons for each taxonomic collection. Values different from the total number of analyzed genomes in collection are underlined.																																							5	20	2		Number of OGs containing five reguloNs/reguloGs
																																							6	14	6		Number of OGs containing six reguloNs/reguloGs
																																							7	10	1		Number of OGs containing seven reguloNs/reguloGs
																																							8	7	0		Number of OGs containing eight reguloNs/reguloGs
																																							9	5	0		Number of OGs containing nine reguloNs/reguloGs
																																							10	3	1		Number of OGs containing ten reguloNs/reguloGs
																																							>10	30	-		Number of orthologous groups containing >10 regulons
																																							T:	190	190		Total number of orthologous regulons/regulogs
																																							Statistics of Metabaolic pathways and Effectors:
																																									191		TOTAL orthologous groups
																																							Pathways:		129		Specific sugar utilization pathways + other local metabolic pathways
																																									53		General sugar utilization category only (specific pathway is unknown)
																																									9		Unknown pathway
																																							Effectors:		108		Specific effector
																																									83		Unknown effector
